# Supplementary material for: Exploratory metabolomic profiling in migraine with PFO reveals dysregulated pathways and highlights indoleacrylic acid
Source: iScience. 2026 Apr 3;29(5):115587. doi: 10.1016/j.isci.2026.115587 (PMC13098509; doi:10.1016/j.isci.2026.115587)
Supplement: Table S1. Association Between Levels of 211 DEMs and Headache Scores in PFO-M [file mmc1.xlsx]

## Sheet: Sheet1
	Table S1. Association between levels of 211 DEMs and headache scores in PFO-M
	Metabolites		VAS	VRS	HIT-6
	2e,13z-Octadecadienal	Coeff	0.394*	0.167	0.124
		P value	0.031	0.377	0.514
	2-(5,8-Tetradecadienyl) Cyclobutanone	Coeff	0.232	0.089	0.073
		P value	0.217	0.639	0.703
	PC(18:1(17Z)/18:1(17Z))	Coeff	-0.252	-0.089	-0.207
		P value	0.179	0.639	0.272
	Palmitamide	Coeff	0.342	0.167	0.097
		P value	0.064	0.377	0.609
	PC(18:0/18:2(10Z,12Z))	Coeff	-0.147	-0.004	-0.124
		P value	0.439	0.984	0.514
	1,2,10-Trihydroxydihydro-Trans-Linalyl Oxide 7-O- Beta-D - Glucopyranoside	Coeff	-0.216	-0.198	-0.116
		P value	0.253	0.294	0.541
	Lidocaine	Coeff	0	0.175	0.049
		P value	0.999	0.355	0.796
	PC(16:0/20:4(8Z,11Z,14Z,17Z))	Coeff	-0.162	-0.183	-0.19
		P value	0.392	0.334	0.316
	Ecabet	Coeff	0.201	-0.058	0.331
		P value	0.286	0.76	0.074
	PC(18:0/20:4(5Z,8Z,11Z,14Z))	Coeff	0.402*	0.043	0.174
		P value	0.028	0.823	0.358
	PC(16:0/0:0)	Coeff	0.299	0.097	0.242
		P value	0.109	0.61	0.197
	PE(0:0/20:4(5Z,8Z,11Z,14Z))	Coeff	-0.26	-0.346	-0.165
		P value	0.166	0.061	0.383
	9-Elaidic Acid	Coeff	-0.147	-0.206	-0.093
		P value	0.438	0.275	0.627
	Cefazolin	Coeff	0.003	0.253	-0.048
		P value	0.986	0.178	0.803
	6r,7s-Epoxy-3z,9z-Eicosadiene	Coeff	0.101	0.159	0.114
		P value	0.596	0.4	0.55
	PE(0:0/22:6(4Z,7Z,10Z,13Z,16Z,19Z))	Coeff	-0.039	-0.237	-0.022
		P value	0.837	0.207	0.907
	4-Octadecynoic Acid	Coeff	0.278	-0.012	0.316
		P value	0.137	0.951	0.089
	PE(20:4(5Z,8Z,11Z,14Z)/16:0)	Coeff	-0.197	-0.462*	-0.239
		P value	0.297	0.01	0.204
	Dehydroepiandrosterone Sulfate	Coeff	0.137	0.229	0.049
		P value	0.471	0.223	0.795
	Pc(16:0/0:0)[Rac]	Coeff	0.119	0.12	0.096
		P value	0.529	0.526	0.614
	Ambrettolic Acid	Coeff	-0.191	-0.392*	-0.055
		P value	0.313	0.032	0.773
	Hydroxyzine	Coeff	-0.021	-0.082	0.224
		P value	0.912	0.668	0.233
	PC(16:0/22:6(4Z,7Z,10Z,13Z,16Z,19Z)	Coeff	-0.248	-0.113	-0.231
		P value	0.186	0.553	0.22
	PC(P-18:0/20:3(6,8,11)-OH(5))	Coeff	0.567**	0.245	0.215
		P value	0.001	0.192	0.254
	Polyglycerol Esters Of Fatty Acids	Coeff	-0.087	-0.113	0.016
		P value	0.646	0.553	0.934
	2-Tetradecylcyclobutanone	Coeff	0.371*	0.074	0.139
		P value	0.044	0.698	0.464
	Erosenone	Coeff	0.246	0.307	0.067
		P value	0.19	0.099	0.726
	PC(22:6(4Z,7Z,10Z,13Z,16Z,19Z)/0:0)	Coeff	0.164	0.035	0.269
		P value	0.388	0.854	0.151
	Dirithromycin	Coeff	0.278	-0.027	0.01
		P value	0.137	0.887	0.958
	6,11-Hexadecadienal	Coeff	0.248	0.113	0.09
		P value	0.186	0.553	0.637
	PC(20:3(8Z,11Z,14Z)/0:0)	Coeff	-0.284	-0.291	0.022
		P value	0.129	0.118	0.907
	Palmitelaidic Acid	Coeff	0.068	0.027	0.208
		P value	0.721	0.887	0.27
	Mg(18:1(9z)/0:0/0:0)	Coeff	-0.316	-0.253	-0.065
		P value	0.089	0.178	0.732
	Isostearic Acid	Coeff	-0.123	-0.26	-0.072
		P value	0.518	0.165	0.704
	PC(20:4(5Z,8Z,11Z,14Z)/0:0)	Coeff	0.049	-0.253	-0.075
		P value	0.798	0.178	0.694
	Oleic Acid	Coeff	-0.146	-0.268	-0.043
		P value	0.441	0.152	0.822
	Termitomycesphin C	Coeff	0.179	-0.074	0.186
		P value	0.343	0.698	0.326
	Linoelaidic Acid	Coeff	0.107	-0.051	0.276
		P value	0.575	0.791	0.139
	Cis-9-Palmitoleic Acid	Coeff	0.229	0.136	0.288
		P value	0.223	0.474	0.123
	PC(20:4(8Z,11Z,14Z,17Z)/P-18:0)	Coeff	0.184	-0.035	0.102
		P value	0.329	0.854	0.592
	Myristic Acid	Coeff	-0.214	-0.152	-0.002
		P value	0.256	0.424	0.991
	DPA	Coeff	0.076	-0.291	0.123
		P value	0.69	0.118	0.516
	PC(20:4(5Z,8Z,11Z,14Z)-OH(20)/P-16:0)	Coeff	0.091	-0.082	-0.059
		P value	0.633	0.668	0.759
	Palmitic Acid	Coeff	-0.173	-0.237	0.069
		P value	0.362	0.207	0.716
	Margaric Acid	Coeff	-0.167	-0.19	0.131
		P value	0.379	0.314	0.492
	PS(O-20:0/17:0)	Coeff	0.057	-0.074	0.113
		P value	0.765	0.698	0.553
	Glycerol	Coeff	-0.001	-0.206	0.145
		P value	0.995	0.275	0.444
	5α-Dihydrotestosterone Sulfate	Coeff	-0.092	0.399*	0.16
		P value	0.629	0.029	0.399
	O-Cresol Sulfate	Coeff	0.1	-0.206	0.052
		P value	0.6	0.275	0.784
	PnC(16:0/18:1(9Z))	Coeff	0.376*	0.066	0.338
		P value	0.041	0.729	0.067
	Unonal	Coeff	0.09	0.268	-0.008
		P value	0.635	0.152	0.967
	Salvianolic Acid D	Coeff	-0.044	0.128	-0.126
		P value	0.817	0.499	0.508
	C16 Sphinganine	Coeff	0.153	0.089	-0.032
		P value	0.421	0.639	0.869
	4,8,12,15,19-Docosapentaenoic Acid	Coeff	0.16	-0.027	0.306
		P value	0.399	0.887	0.101
	Gondoic Acid	Coeff	-0.098	-0.089	-0.074
		P value	0.605	0.639	0.698
	Acetyl-L-carnitine	Coeff	-0.362*	-0.33	-0.222
		P value	0.049	0.075	0.239
	PC(18:1(11Z)/22:6(4Z,7Z,10Z,13Z,16Z,19Z))	Coeff	0.262	0.043	0.143
		P value	0.163	0.823	0.452
	PC(20:3(5Z,8Z,11Z)/0:0)	Coeff	-0.223	-0.291	0.052
		P value	0.237	0.118	0.785
	Adrenic Acid	Coeff	-0.115	-0.19	0.133
		P value	0.546	0.314	0.484
	Janthitrem C	Coeff	0.049	0.082	-0.021
		P value	0.799	0.668	0.914
	PC(P-18:0/22:6 (5Z,7Z,10Z,13Z,16Z,19Z)-OH(4))	Coeff	0.377*	0.006	0.148
		P value	0.04	0.975	0.437
	1-(O-α-D-Glucopyranosyl)- (1,3r,25r)- Hexacosanetriol	Coeff	-0.072	-0.027	0.146
		P value	0.707	0.887	0.443
	5,7,4'-Trihydroxy-3,6,3',5'- tetramethoxyflavone	Coeff	0.157	0.385*	-0.027
		P value	0.406	0.036	0.889
	3-Amino-2-methoxynonadec-5-en-4-Ol	Coeff	-0.311	-0.19	-0.237
		P value	0.094	0.314	0.207
	5,6-Carboxyfluorescein	Coeff	0.23	0.323	0.048
		P value	0.222	0.082	0.803
	β-alanine	Coeff	-0.081	-0.291	-0.409*
		P value	0.672	0.118	0.025
	PC(20:4(5Z,8Z,11Z,14Z)- OH(20)/P-18:0)	Coeff	0.443*	0.152	0.187
		P value	0.014	0.424	0.323
	(5s,6r)-Methyl 5,6,7- Trihydroxyheptanoate	Coeff	-0.172	-0.291	-0.089
		P value	0.364	0.118	0.638
	PC(20:4(8Z,11Z,14Z,17Z)/0:0)	Coeff	0.015	-0.245	-0.008
		P value	0.939	0.192	0.965
	PC(18:0/20:5(5Z,8Z,11Z,14Z,17Z))	Coeff	0.223	0.082	0.314
		P value	0.237	0.668	0.091
	PE(18:2(9Z,12Z)/18:0)	Coeff	-0.482**	-0.12	-0.105
		P value	0.007	0.526	0.579
	Heliantriol B2	Coeff	-0.013	0.004	0.081
		P value	0.944	0.984	0.67
	Mg(16:0/0:0/0:0)	Coeff	-0.291	-0.144	0.027
		P value	0.119	0.448	0.887
	Pentadecylic acid	Coeff	-0.089	-0.074	0.169
		P value	0.642	0.698	0.372
	PC(22:5(7Z,10Z,13Z,16Z,19Z)/P-18:1(11Z))	Coeff	0.08	-0.144	0.025
		P value	0.674	0.448	0.895
	PC(O-16:0/0:0)	Coeff	0.169	0.299	0.031
		P value	0.373	0.108	0.872
	Carbimazole	Coeff	0.095	0.276	0.005
		P value	0.616	0.14	0.979
	Pentaethylene Glycol	Coeff	-0.131	-0.253	-0.063
		P value	0.492	0.178	0.742
	PC(22:5(7Z,10Z,13Z,16Z,19Z)/14:0)	Coeff	-0.033	-0.361*	-0.017
		P value	0.861	0.05	0.929
	3-Hydroxybutyric acid	Coeff	-0.124	-0.012	-0.087
		P value	0.515	0.951	0.649
	Farnesyl acetone	Coeff	0.491**	0.323	0.309
		P value	0.006	0.082	0.096
	EPA	Coeff	-0.076	-0.26	0.061
		P value	0.689	0.165	0.749
	4-Hydroxyproline	Coeff	-0.038	0.12	0.094
		P value	0.843	0.526	0.621
	PC(P-18:0/20:4(6E,8Z,11Z,14Z)-OH(5S))	Coeff	0.322	-0.113	0.108
		P value	0.082	0.553	0.569
	L-cystine	Coeff	-0.385*	-0.385*	-0.266
		P value	0.036	0.036	0.155
	Dihydro-3-Hydroxy-4,4- Dimethyl- 2(3h)-Furanone	Coeff	-0.258	-0.268	-0.061
		P value	0.168	0.152	0.751
	PE-NMe(18:1(9Z)/16:0)	Coeff	0.023	0.043	-0.084
		P value	0.902	0.823	0.657
	6-[1]-Ladderane Hexanol	Coeff	-0.157	-0.058	-0.132
		P value	0.408	0.76	0.487
	Alpha-Linolenic Acid	Coeff	-0.162	-0.198	0.094
		P value	0.393	0.294	0.622
	5alpha-Cholest-22e-En-3beta-Ol	Coeff	0.105	0.105	0.059
		P value	0.579	0.581	0.759
	Trpm8 Antagonist	Coeff	-0.226	-0.19	-0.122
		P value	0.231	0.314	0.519
	1-(2-Methoxy-Docosanyl) - Sn - Glycero- 3-Phosphoserine	Coeff	0.284	0.066	0.171
		P value	0.128	0.729	0.368
	Glycochenodeoxycholic Acid	Coeff	-0.191	-0.027	-0.082
		P value	0.312	0.887	0.666
	2e,4e,8z-Eicosatrienoic Acid	Coeff	-0.156	-0.214	0.071
		P value	0.412	0.257	0.711
	4-Androsten-3beta,17beta-Diol 3-Sulfate	Coeff	0.002	0.221	0.041
		P value	0.99	0.239	0.828
	Isoquinolinesulfonamide	Coeff	0.091	0.268	0.002
		P value	0.632	0.152	0.993
	Octadeca-11e,13e,15z-Trienoic Acid	Coeff	0.487**	0.299	0.253
		P value	0.006	0.108	0.178
	Jaceidin	Coeff	0.007	0.413*	0.262
		P value	0.97	0.023	0.162
	Indoxyl Sulfate	Coeff	0.102	-0.245	-0.064
		P value	0.591	0.192	0.736
	N-Stearoyl Glutamine	Coeff	-0.057	-0.051	0.014
		P value	0.767	0.791	0.94
	PC(20:4(8Z,11Z,14Z,17Z)/18:1(11Z))	Coeff	0.011	-0.268	0.02
		P value	0.955	0.152	0.918
	PE(0:0/20:3(5Z,8Z,11Z))	Coeff	-0.232	-0.237	-0.034
		P value	0.217	0.207	0.857
	PC(22:5(4Z,7Z,10Z,13Z,16Z)/P-18:1(11Z))	Coeff	0.295	0.089	0.141
		P value	0.113	0.639	0.459
	Berkeleylactone G	Coeff	-0.086	-0.136	-0.339
		P value	0.65	0.474	0.067
	Coenzyme Q8	Coeff	0.138	0.113	0.069
		P value	0.468	0.553	0.718
	4-[(2,4-Dihydroxyphenyl) Azo] Benzenesulfonic Acid	Coeff	0.158	0.19	0.014
		P value	0.405	0.314	0.94
	Maltitol	Coeff	-0.194	0.004	-0.194
		P value	0.304	0.984	0.305
	PE(20:3(5Z,8Z,11Z)/0:0)	Coeff	-0.281	-0.299	-0.105
		P value	0.133	0.108	0.581
	3-Beta-D-Galactosyl-Sn-Glycerol	Coeff	-0.292	-0.128	-0.139
		P value	0.118	0.499	0.462
	(S)-3-Hydroxybutyric Acid	Coeff	-0.141	-0.043	-0.13
		P value	0.459	0.823	0.495
	Porson	Coeff	0.175	0.043	0.125
		P value	0.356	0.823	0.509
	Chidamide	Coeff	0.122	0.229	0.034
		P value	0.522	0.223	0.859
	PE(22:5(4Z,7Z,10Z,13Z,16Z)/0:0)	Coeff	0.029	-0.12	0.083
		P value	0.878	0.526	0.662
	PE(22:5(7Z,10Z,13Z,16Z,19Z)/0:0)	Coeff	-0.094	-0.144	-0.006
		P value	0.62	0.448	0.974
	11,14-Eicosadienoic Acid	Coeff	-0.121	-0.074	0.207
		P value	0.525	0.698	0.273
	Lauric Acid	Coeff	-0.048	0.19	0.174
		P value	0.801	0.314	0.359
	13-Hydroxyoctadecanoylcarnitine	Coeff	-0.04	-0.082	-0.182
		P value	0.832	0.668	0.335
	7e,13e,17z-Eicosatrienoic Acid	Coeff	0.002	-0.253	-0.011
		P value	0.99	0.178	0.955
	Dihomolinoleic Acid	Coeff	-0.166	-0.206	0.029
		P value	0.381	0.275	0.879
	4-Amino-8- (2-Fluoro-6-Methoxyphenyl) - N-Propylcinnoline-3-Carboxamide	Coeff	-0.018	-0.074	0.08
		P value	0.923	0.698	0.674
	PS(22:6(4Z,7Z,10Z,13Z,16Z,19Z)/0:0)	Coeff	-0.295	-0.338	-0.205
		P value	0.113	0.068	0.277
	Linoleyl Hydroxamic Acid	Coeff	0.479**	0.245	0.259
		P value	0.007	0.192	0.167
	N-Acetyl-Cysteine	Coeff	-0.071	-0.058	0.046
		P value	0.71	0.76	0.807
	SM(d17:1/24:1)	Coeff	0.502**	0.279	0.361
		P value	0.005	0.135	0.05
	8e,10e-Tetradecadien-1-Ol	Coeff	0.332	0.198	0.115
		P value	0.073	0.294	0.545
	PC(20:4(5Z,8Z,11Z,14Z)/ 20:5(5Z,8Z,11Z,14Z,17Z))	Coeff	0.054	-0.198	-0.009
		P value	0.778	0.294	0.961
	Ketoleucine	Coeff	-0.129	0.019	0.127
		P value	0.497	0.919	0.505
	Beta-Glycerophosphoric Acid	Coeff	-0.153	-0.113	0.06
		P value	0.419	0.553	0.754
	10-Heptadecenoic Acid	Coeff	-0.122	-0.198	0.093
		P value	0.519	0.294	0.624
	1-Methylcyclohexane-1,2-Dicarboxylic Acid	Coeff	-0.349	-0.291	-0.219
		P value	0.059	0.118	0.246
	Hydroxycarbamic Acid	Coeff	0.294	0.548**	0.23
		P value	0.115	0.002	0.221
	PC(20:5(5Z,8Z,11Z,14Z,17Z)/P-18:1(11Z))	Coeff	0.209	0.066	0.256
		P value	0.268	0.729	0.172
	Pregnanolone Sulfate	Coeff	-0.081	0.089	0
		P value	0.67	0.639	0.998
	PE(16:0/0:0)	Coeff	-0.236	0.043	-0.236
		P value	0.209	0.823	0.21
	1-O-Hexadecyl-Sn- Glycero-3- Phosphocholine	Coeff	0.227	0.214	0.044
		P value	0.227	0.257	0.816
	2-Hydroxybutyric Acid	Coeff	-0.168	-0.26	-0.045
		P value	0.376	0.165	0.812
	Deoxycholic Acid Glycine Conjugate	Coeff	0.069	-0.058	0.073
		P value	0.717	0.76	0.701
	Artesunate	Coeff	0.069	-0.26	0.171
		P value	0.717	0.165	0.368
	3-Oxo Capric Acid	Coeff	-0.104	0.074	0.242
		P value	0.586	0.698	0.197
	Clausarinol	Coeff	-0.066	-0.035	-0.012
		P value	0.729	0.854	0.951
	Palmitoleoyl-EA	Coeff	0.535**	0.268	0.295
		P value	0.002	0.152	0.114
	L-Isoleucine	Coeff	-0.228	-0.004	-0.103
		P value	0.225	0.984	0.587
	Glycyl-Glycine	Coeff	-0.257	-0.268	-0.318
		P value	0.171	0.152	0.087
	Phenylalanine	Coeff	-0.214	-0.431*	-0.136
		P value	0.257	0.017	0.472
	Dg(20:2(11z,14z)/22:6 (4z,7z,10z,13z,16z,19z)/0:0)[Iso2]	Coeff	-0.129	0.144	-0.142
		P value	0.498	0.448	0.454
	2-Benzoyloxycinnamaldehyde	Coeff	0.079	0.253	-0.002
		P value	0.678	0.178	0.993
	Cascarillin	Coeff	0.144	-0.097	0.04
		P value	0.449	0.61	0.832
	N,N-Diethylglycine	Coeff	-0.357	-0.152	-0.098
		P value	0.052	0.424	0.606
	2-Hydroxycinnamic Acid	Coeff	-0.158	-0.253	-0.189
		P value	0.403	0.178	0.318
	Indoleacrylic Acid	Coeff	-0.370*	-0.152	-0.383*
		P value	0.044	0.424	0.037
	Mg(18:2(9z,12z)/0:0/0:0)[Rac]	Coeff	-0.283	-0.291	-0.13
		P value	0.13	0.118	0.495
	2-Linoleoyl Glycerol	Coeff	-0.235	-0.144	-0.008
		P value	0.212	0.448	0.966
	PC(20:5(5Z,8Z,11Z,14Z,17Z)/0:0)	Coeff	-0.033	-0.229	0.057
		P value	0.864	0.223	0.766
	PC(14:0/20:0)	Coeff	0.122	0.074	0.003
		P value	0.521	0.698	0.988
	Haloperidol	Coeff	-0.1	-0.113	0.077
		P value	0.6	0.553	0.685
	3alpha,5beta-Dihydroxycholan-24-Oic Acid	Coeff	0.23	0.128	0.166
		P value	0.221	0.499	0.38
	PI(20:4(5Z,8Z,11Z,14Z)/0:0)	Coeff	0.027	-0.152	0.188
		P value	0.885	0.424	0.32
	PC(P-18:0/18:1(12Z)-O(9S,10R))	Coeff	-0.172	-0.035	0.031
		P value	0.364	0.854	0.872
	Caffeine	Coeff	-0.048	0.089	0.133
		P value	0.8	0.639	0.483
	1-(5-Fluoropentyl)-3- (2-Iodobenzoyl)Indole	Coeff	-0.034	0.175	-0.131
		P value	0.858	0.355	0.491
	2-(Carboxymethylamino)Acetic Acid	Coeff	-0.045	0.019	-0.057
		P value	0.814	0.919	0.767
	Arachidic Acid	Coeff	-0.18	0.051	-0.067
		P value	0.341	0.791	0.725
	PE(22:4(7Z,10Z,13Z,16Z)/ 22:5(4Z,7Z,10Z,13Z,16Z))	Coeff	0.023	-0.066	0.049
		P value	0.903	0.729	0.795
	8,11-Heptadecadienal	Coeff	0.289	0.128	0.108
		P value	0.121	0.499	0.571
	2-Phenylethynesulfonamide	Coeff	0.216	0.33	0.076
		P value	0.251	0.075	0.692
	P-Cresol	Coeff	-0.209	-0.33	-0.195
		P value	0.268	0.075	0.301
	PC(16:0/18:2(10E,12Z))	Coeff	-0.375*	-0.245	-0.12
		P value	0.041	0.192	0.526
	Methiuron	Coeff	0.294	0.284	0.31
		P value	0.115	0.129	0.095
	Minabeolide-4	Coeff	-0.296	-0.19	-0.106
		P value	0.112	0.314	0.577
	PC(22:5(4Z,7Z,10Z,13Z,16Z)/0:0)	Coeff	-0.009	-0.082	0.05
		P value	0.964	0.668	0.794
	PC(18:0/22:4(7Z,10Z,13Z,16Z))	Coeff	0.412*	0.12	0.091
		P value	0.024	0.526	0.633
	PI(20:3(8Z,11Z,14Z)/0:0)	Coeff	-0.112	-0.097	0.201
		P value	0.555	0.61	0.286
	Glycochenodeoxycholic Acid 7-Sulfate	Coeff	0.084	-0.082	-0.066
		P value	0.657	0.668	0.727
	N-Octyl-Beta-D-Thioglucopyranoside	Coeff	-0.036	-0.113	0.182
		P value	0.852	0.553	0.337
	Demethyltorosaflavone C	Coeff	0.179	0.299	0.052
		P value	0.343	0.108	0.786
	5α-Pregnan-3β,20β-Diol 3-sulfate	Coeff	0.391*	0.412*	0.463*
		P value	0.033	0.024	0.01
	PC(P-18:1(11Z)/22:6 (4Z,7Z,10Z,13Z,16Z,19Z))	Coeff	0.045	-0.12	0.141
		P value	0.814	0.526	0.459
	1-O-(2r-Hydroxy-4z-Pentadecenyl)-Sn-Glycerol	Coeff	0.099	-0.097	-0.144
		P value	0.602	0.61	0.448
	PE(0:0/20:5(5Z,8Z,11Z,14Z,17Z))	Coeff	-0.171	-0.245	-0.14
		P value	0.365	0.192	0.46
	PC(P-16:0/16:0)	Coeff	-0.066	-0.051	0.017
		P value	0.729	0.791	0.927
	PE(18:0/0:0)	Coeff	-0.202	-0.019	-0.214
		P value	0.285	0.919	0.255
	5alpha-Androstane-3alpha-Ol-17-One Sulfate	Coeff	-0.043	0.144	-0.029
		P value	0.822	0.448	0.879
	5-(1-Hydroxypropan-2-Yl)Isolongifol-4-Ene	Coeff	0.539**	0.307	0.361*
		P value	0.002	0.099	0.05
	L-Alanine	Coeff	-0.213	-.447*	-0.143
		P value	0.258	0.013	0.452
	PC(20:3(5Z,8Z,11Z)/P-18:1(11Z))	Coeff	0.437*	0.338	0.364*
		P value	0.016	0.068	0.048
	Petroselinic Acid	Coeff	-0.147	-0.089	-0.094
		P value	0.439	0.639	0.621
	Pyridine N-Oxide Glucuronide	Coeff	-0.073	-0.027	-0.16
		P value	0.701	0.887	0.399
	4-Allylphenol Sulfate	Coeff	0.321	0.563**	0.458*
		P value	0.084	0.001	0.011
	3-Hydroxyoctadecanoylcarnitine	Coeff	-0.015	0.253	0.267
		P value	0.935	0.178	0.154
	13-(2-Cyclopentenyl)-9z-Tridecenoic Acid	Coeff	-0.194	-0.19	0.034
		P value	0.304	0.314	0.859
	Lovastatin	Coeff	0.029	0.198	0.021
		P value	0.88	0.294	0.91
	5-Hexatriacontanone	Coeff	-0.131	-0.082	-0.116
		P value	0.491	0.668	0.541
	7z,11z,13e-Hexadecatrienal	Coeff	0.13	0.089	0.053
		P value	0.493	0.639	0.781
	Thymol Blue	Coeff	0.092	0.245	0.011
		P value	0.63	0.192	0.956
	Glycocholic Acid	Coeff	-0.135	0.012	-0.163
		P value	0.476	0.951	0.39
	PE(0:0/18:1(11Z))	Coeff	-0.297	-0.167	-0.157
		P value	0.111	0.377	0.408
	17-Hydroxy Stearic Acid	Coeff	0.199	0.043	0.053
		P value	0.291	0.823	0.78
	3-(1-Hydroxymethyl-1- Propenyl)Pentanedioic Acid	Coeff	-0.242	-0.035	-0.154
		P value	0.197	0.854	0.415
	Adrenoylcarnitine	Coeff	0.222	0.089	0.272
		P value	0.238	0.639	0.147
	Isoleucyl-Thiazolidine	Coeff	0.066	-0.019	0.239
		P value	0.729	0.919	0.204
	PC(20:4(5Z,8Z,11Z,14Z)/18:1(11Z))	Coeff	0.209	-0.113	0.257
		P value	0.267	0.553	0.17
	PS(P-20:0/19:0)	Coeff	0.26	0.019	0.241
		P value	0.165	0.919	0.2
	Milbemycin Alpha10	Coeff	-0.005	0.175	0.04
		P value	0.978	0.355	0.836
	6r,7s-Epoxy-Octadecanoic Acid	Coeff	-0.035	-0.004	0.07
		P value	0.854	0.984	0.713
	L-Valine	Coeff	-0.148	0.051	0.076
		P value	0.436	0.791	0.69
	2-Methylalanine	Coeff	-0.315	-0.082	-0.055
		P value	0.09	0.668	0.773
	Cis-5-Tetradecenoylcarnitine	Coeff	-0.153	-0.074	-0.093
		P value	0.419	0.698	0.626
	Dl-Xylose	Coeff	-0.184	0.144	-0.198
		P value	0.332	0.448	0.293
	5-Ethoxysorgoleone 358	Coeff	0.011	0.089	-0.061
		P value	0.953	0.639	0.75
	Oxotremorine	Coeff	-0.05	-0.113	-0.21
		P value	0.791	0.553	0.266
	2-Aminoethyl Oleate	Coeff	0.089	0.198	0.16
		P value	0.639	0.294	0.398
	Associations were determined using serum metabolites intensity. VAS indicates visual analogue scale; VRS, verbal rating scale; HIT-6, Headache impact test-6. *significant P values. Metabolites were considered associated with migraine severity if a statistically significant correlation (p < 0.05) was observed with at least one of the three severity measures.
